# Supplementary material for: Strain- and plasmid-level deconvolution of a synthetic metagenome by sequencing proximity ligation products
Source: PeerJ. 2014 May 27;2:e415. doi: 10.7717/peerj.415 (PMC4045339; doi:10.7717/peerj.415)
Supplement: Table S1 — Statistics are shown for three assemblies, including the simulated coverage and the number of contigs (and scaffolds) present in the assembly. Assembly quality is reflected in the count of misassembled contigs and scaffolds (“contig error” and “scaffold error”). The percent of the total reference sequence size constituted by each assembly is also shown. [file peerj-02-415-s008.xlsx]

## Sheet: Sheet1
	Cov.	Contigs (scaff.)	Bp assem.	N50 (scaff.)	N90 (scaf)	Max. len.	Contig. error	Scaff. error	Pct. assem.
SOAP-1	5	11609 (1594)	15512802	14136	3427	160684	2	3	77.01
SOAP-2	50	7687 (561)	15606703	87595	9083	379938	0	0	77.48
SOAP-3	100	7687 (557)	15577164	87634	8552	379623	0	0	77.37
