# Supplementary material for: Strain- and plasmid-level deconvolution of a synthetic metagenome by sequencing proximity ligation products
Source: PeerJ. 2014 May 27;2:e415. doi: 10.7717/peerj.415 (PMC4045339; doi:10.7717/peerj.415)
Supplement: Table S2 — The number of reads aligning to each replicon present in the synthetic microbial community are shown before and after alignment filtering, along with the percent of total constituted by each species. The GC content and restriction site (R.S.) counts of each replicon, species, and strain are shown. Total and fractional raw alignment counts adjusted by R.S. counts are also shown, constituting our best approximation of relative abundances of synthetic community members. Bur1: B. thailandensis chromosome 1. Bur2: B. thailandensis chromosome 2. Lac0: L. brevis chromosome, Lac1: L. brevis plasmid 1, Lac2: L. brevis plasmid 2, Ped: P. pentosaceus, K12: E. coli K12 DH10B, BL21: E. coli BL21. [file peerj-02-415-s009.xlsx]

## Sheet: Sheet1
	Align.	% of Total	Filtered	% of Align.	Length	GC	#R.S.	RE site % of tot.	Align. / RE count	A/R %
Lac0	10603204	0.2617	10269562	0.9685	2291220	0.462	629	0.2128	16857.2	0.0948
Lac1	145718	0.0036	145478	0.9984	13413	0.386	3	0.001	48572.7	0.2731
Lac2	691723	0.0171	665825	0.9626	35595	0.385	16	0.0054	43232.7	0.2431
Lac	11440645	0.2823	11080865	0.9686	2340228	0.46	648	0.2192	17655.3	0.6109
Ped	2084595	0.0514	2022870	0.9704	1832387	0.373	863	0.2919	2415.52	0.0136
BL21	12882177	0.3179	2676458	0.2078	4558953	0.508	508	0.1719	25358.6	0.1426
K12	9693726	0.2392	1218281	0.1257	4686137	0.507	568	0.1922	17066.4	0.0959
E. coli	22575903	0.5571	3894739	0.1725	9245090	0.51	1076	0.364	20981.3	0.2385
Bur1	1886054	0.0465	1797745	0.9532	2914771	0.68	144	0.0487	13097.6	0.0736
Bur2	2536569	0.0626	2464534	0.9716	3809201	0.672	225	0.0761	11273.6	0.0634
Bur	4422623	0.1091	4262279	0.9637	6723972	0.68	369	0.1248	11985.4	0.137
